# Supplementary material for: Choroidal vascularity changes in idiopathic central serous chorioretinopathy after half-fluence photodynamic therapy
Source: PLoS One. 2018 Aug 27;13(8):e0202930. doi: 10.1371/journal.pone.0202930 (PMC6110491; doi:10.1371/journal.pone.0202930)
Supplement: S1 File — (XLSX) [file pone.0202930.s002.xlsx]

## Sheet: Case
				Baseline																																6wks
				Study				Fellow				Study												Fellow												Study				Study
		Study	Fellow	Vascular proportion								CVI			Whole area			Luminal area			Stromal area			CVI			Whole area			Luminal area			Stromal area			Vascular proportion				CVI			Whole area			Luminal area			Stromal area
ID	PDT size	SE	SE	CC	S	H	SCT	CC	S	H	SCT	total	outer	inner	total	outer	inner	total	outer	inner	total	outer	inner	total	outer	inner	total	outer	inner	total	outer	inner	total	outer	inner	CC	S	H	SCT	total	outer	inner	total	outer	inner	total	outer	inner	total
1	1894	-1.38	-1.75	55.9	58.1	57.9	296	51.2	51.94	77.15	157	0.69	0.69	0.69	0.45	0.38	0.07	0.31	0.26	0.05	0.14	0.12	0.02	0.69	0.69	0.69	0.24	0.17	0.07	0.16	0.12	0.05	0.07	0.05	0.02	49.3	64.2	72.1	272	0.68	0.69	0.66	0.52	0.42	0.09	0.35	0.29	0.06	0.17
2	4500	1.25	2	54.9	53.8	61.1	397	46	49.49	68.69	391	0.67	0.65	0.76	0.77	0.64	0.12	0.51	0.42	0.09	0.26	0.23	0.03	0.62	0.61	0.65	0.67	0.48	0.19	0.42	0.29	0.12	0.25	0.19	0.07	43.5	40.8	66.3	360	0.66	0.64	0.74	0.76	0.62	0.14	0.5	0.4	0.11	0.26
3	3000	-0.4	-0.4	50.6	62.5	52.9	283	17.22	50.71	34.74	286	0.63	0.62	0.67	0.37	0.29	0.08	0.23	0.18	0.05	0.14	0.11	0.03	0.63	0.64	0.59	0.24	0.18	0.06	0.15	0.12	0.04	0.09	0.07	0.02	34.5	47	54.4	270	0.63	0.62	0.7	0.31	0.26	0.05	0.2	0.16	0.04	0.12
4	2048	-1.25	0.13	31.5	56.9	65.1	293	16.6	44.47	55.18	240	0.67	0.66	0.83	0.54	0.48	0.05	0.36	0.32	0.05	0.17	0.17	0.01	0.68	0.65	0.76	0.59	0.46	0.13	0.4	0.3	0.1	0.19	0.16	0.03	26.3	59.9	50.3	244	0.64	0.62	0.76	0.29	0.25	0.05	0.19	0.15	0.04	0.11
5	3868	-0.3	-0.1	17.7	30.5	58.1	428	15.18	64.92	76.54	527	0.65	0.64	0.68	0.95	0.88	0.07	0.61	0.57	0.05	0.34	0.32	0.02	0.64	0.64	0.73	0.88	0.8	0.08	0.56	0.51	0.06	0.31	0.29	0.02	12.6	30.9	59.5	400	0.66	0.66	0.72	0.74	0.68	0.06	0.49	0.45	0.04	0.25
6	2830	-0.5	-1	43.2	42.6	51.4	316	47.74	51.51	71.19	403	0.66	0.65	0.65	0.44	0.39	0.39	0.29	0.25	0.25	0.15	0.14	0.14	0.68	0.67	0.94	0.58	0.54	0.04	0.4	0.36	0.04	0.19	0.18	0	25.6	30.3	49.5	293	0.65	0.65	0.62	0.38	0.33	0.06	0.25	0.21	0.03	0.13
7	4161	-0.75	-0.88	54.8	47.3	55.5	625	22.4	32.05	36.98	491	0.63	0.62	0.65	0.95	0.73	0.22	0.59	0.45	0.14	0.35	0.28	0.08	0.63	0.63	0.78	0.94	0.92	0.03	0.6	0.58	0.02	0.35	0.34	0.01	48.3	44.8	58.9	552	0.64	0.64	0.68	0.89	0.76	0.13	0.57	0.48	0.09	0.32
8	2143	0.1	0.1	48.7	87.1	84.8	403	30.7	26.51	42.51	311	0.65	0.64	0.86	0.72	0.67	0.05	0.47	0.43	0.04	0.25	0.24	0.01	0.66	0.62	0.87	0.25	0.21	0.03	0.16	0.13	0.03	0.09	0.08	0	52.9	89.7	82.3	310	0.68	0.67	0.85	0.48	0.45	0.03	0.33	0.3	0.03	0.16
9	2200	-2.4	-2.4	75.7	59.7	69.6	317	69.59	52.66	76.06	263	0.64	0.63	0.93	0.52	0.5	0.02	0.33	0.31	0.02	0.19	0.19	0	0.7	0.71	0.65	0.38	0.29	0.09	0.27	0.21	0.06	0.12	0.09	0.03	57.1	51.5	58.3	277	0.65	0.66	0.62	0.58	0.5	0.08	0.38	0.33	0.05	0.2
10	4000	-1.3	-1	37.3	42.95	52.99	316	12.74	23.3	51.28	414	0.66	0.66	0.67	0.52	0.45	0.06	0.34	0.3	0.04	0.17	0.15	0.02	0.64	0.66	0.38	0.56	0.53	0.04	0.36	0.35	0.01	0.2	0.18	0.02	11.62	30.56	49.7	386	0.65	0.66	0.61	0.65	0.57	0.08	0.42	0.38	0.05	0.23
11	4000	-1.6	-1.5	39.424	60.01	41.21	319	33.48	54.94	52.72	129	0.68	0.7	0.47	0.38	0.35	0.03	0.26	0.24	0.02	0.12	0.11	0.02	0.68	0.69	0.62	0.13	0.1	0.03	0.09	0.07	0.02	0.04	0.03	0.01	20.73	52.47	31.6	242	0.65	0.64	0.69	0.33	0.29	0.04	0.21	0.19	0.03	0.12
12	3300	0.3	0.3	72.102	53.13	86.66	330	25.66	68.37	57.17	220	0.66	0.64	0.96	0.71	0.67	0.05	0.47	0.42	0.05	0.24	0.24	0	0.69	0.67	0.87	0.46	0.41	0.05	0.32	0.28	0.04	0.14	0.14	0.01	69.66	70.69	46.22	212	0.64	0.63	0.73	0.62	0.57	0.05	0.39	0.36	0.03	0.23
13	2000	0.4	0.5	46.469	39.55	52.34	393	75.4	56.68	88.26	427	0.62	0.61	0.76	0.76	0.7	0.06	0.48	0.43	0.05	0.29	0.27	0.02	0.64	0.63	0.7	0.7	0.58	0.12	0.45	0.36	0.09	0.25	0.21	0.04	33.41	84.61	72.47	526	0.63	0.62	0.77	0.78	0.71	0.06	0.49	0.44	0.05	0.29
14	3000	1.5	2.25	62.591	59.39	63.96	189	59.47	50.72	30.28	178	0.68	0.69	0.65	0.25	0.2	0.05	0.17	0.14	0.03	0.08	0.06	0.02	0.61	0.58	0.81	0.32	0.29	0.03	0.2	0.17	0.03	0.13	0.12	0.01	43.9	53.11	50.85	256.469	0.64	0.64	0.65	0.1	0.07	0.03	0.07	0.05	0.02	0.04
15	2400	-1	-1.13	66.972	87.74	94.85	504	61.29	73.56	73.97	338	0.65	0.65	0.95	0.77	0.76	0.02	0.5	0.49	0.02	0.27	0.27	0	0.68	0.67	0.85	0.61	0.57	0.05	0.42	0.38	0.04	0.2	0.19	0.01	48.18	11.15	33.02	481	0.62	0.61	0.7	1	0.93	0.08	0.62	0.57	0.05	0.39
16	2000	-0.5	-0.38	38.76	57.74	38.76	348	48	65.67	61.56	367	0.65	0.65	0.65	0.66	0.58	0.07	0.42	0.38	0.05	0.23	0.21	0.03	0.68	0.65	0.76	0.59	0.46	0.13	0.4	0.3	0.1	0.19	0.16	0.03	15.35	46.47	78.29	336	0.65	0.63	0.8	0.84	0.74	0.1	0.55	0.47	0.08	0.3
17	3000	0.6	0.6	36.43	59.78	78.45	366	58	55.28	44.16	402	0.66	0.66	0.58	0.54	0.48	0.06	0.35	0.32	0.03	0.19	0.16	0.02	0.67	0.66	0.81	0.58	0.54	0.03	0.39	0.36	0.03	0.19	0.18	0.01	14.8	56.77	43.65	336	0.64	0.63	0.66	0.43	0.32	0.11	0.27	0.2	0.07	0.16
18	3700	0.63	0.25	57.393	75.67	80.68	409	17	47.94	77.03	294	0.66	0.66	0.67	0.59	0.52	0.07	0.39	0.34	0.04	0.2	0.18	0.02	0.69	0.69	0.7	0.57	0.51	0.07	0.39	0.35	0.05	0.18	0.16	0.02	40.29	45.06	68.39	344	0.63	0.63	0.64	0.28	0.23	0.05	0.18	0.14	0.03	0.1
19	3000	-0.6	-1	39.908	73.87	89.02	422	35.55	54.39	63.12	284	0.64	0.64	0.66	0.7	0.67	0.03	0.45	0.43	0.02	0.25	0.24	0.01	0.65	0.67	0.54	0.34	0.27	0.07	0.22	0.18	0.04	0.12	0.09	0.03	16.64	37.28	46.1	316	0.68	0.68	0.64	0.58	0.55	0.04	0.39	0.37	0.02	0.19
20	3500	-0.25	-0.5	70.412	67.7	67.77	330	37.63	53.54	74.08	283	0.65	0.64	0.69	0.71	0.6	0.11	0.46	0.38	0.07	0.25	0.22	0.03	0.65	0.64	0.64	0.77	0.72	0.05	0.5	0.46	0.03	0.27	0.26	0.02	54.38	45.92	65.67	278	0.64	0.63	0.75	0.48	0.42	0.06	0.31	0.27	0.05	0.17
21	4300	-2	-1.88	33.875	49.72	44.87	545	22	46.69	68.09	441	0.66	0.64	0.82	0.68	0.63	0.05	0.45	0.4	0.04	0.23	0.22	0.01	0.66	0.64	0.82	0.68	0.63	0.05	0.45	0.4	0.04	0.23	0.22	0.01	12.39	63.38	71.53	476	0.66	0.64	0.81	0.69	0.62	0.06	0.45	0.4	0.05	0.24
22	2500	-0.13	-0.25	66.952	64.67	71.69	400	59.98	66.38	75.88	416	0.65	0.63	0.8	0.48	0.43	0.05	0.31	0.27	0.04	0.17	0.16	0.01	0.65	0.63	0.93	0.53	0.49	0.04	0.35	0.31	0.04	0.19	0.18	0	47.5	36.54	57.12	348	0.62	0.6	0.69	0.48	0.36	0.13	0.3	0.21	0.09	0.18
23	3500	-0.5	-1.25	79.695	54.77	69.82	483	49.16	49.65	53.66	330	0.68	0.66	0.75	0.74	0.58	0.16	0.5	0.38	0.12	0.24	0.2	0.04	0.65	0.64	0.71	0.5	0.42	0.08	0.32	0.27	0.06	0.17	0.15	0.02	56.85	53.79	66.49	450	0.68	0.65	0.84	0.69	0.59	0.11	0.47	0.38	0.09	0.22
24	5400	0.13	1.25	58.756	64.41	80.77	480	47	60.97	54.37	410	0.65	0.65	0.68	0.55	0.48	0.07	0.36	0.31	0.05	0.19	0.17	0.02	0.72	0.7	0.91	0.54	0.49	0.05	0.39	0.34	0.04	0.15	0.15	0	43.68	58.73	62.38	366	0.64	0.64	0.67	0.91	0.83	0.07	0.58	0.53	0.05	0.33
25	3800	-0.13	0	55.705	55.83	61.47	293	35.18	44.08	47.99	234	0.68	0.65	0.85	0.42	0.37	0.05	0.28	0.24	0.04	0.14	0.13	0.01	0.64	0.62	0.75	0.42	0.36	0.06	0.27	0.22	0.05	0.15	0.14	0.02	34.52	36.65	62.51	299	0.75	0.74	0.8	0.32	0.24	0.08	0.24	0.18	0.06	0.08
[truncated: 38 more columns]

## Sheet: Control
		Vascular proportion				CVI			Whole area			Luminal area			Stromal area
ID	SE	CC	S	H	CCT	total	outer	inner	total	outer	inner	total	outer	inner	total	outer	inner
1	-2.13	18.99	53.58	54.62	281	0.66	0.66	0.69	0.39	0.34	0.34	0.26	0.22	0.23	0.13	0.12	0.1
2	-1.25	60.12	60.12	62.15	229	0.65	0.61	0.84	0.33	0.27	0.27	0.21	0.17	0.23	0.11	0.1	0.04
3	1.25	48.49	51.24	60.17	252	0.74	0.74	0.74	0.25	0.2	0.05	0.18	0.14	0.04	0.06	0.05	0.01
4	0.75	54.67	53.96	51.54	186	0.69	0.65	0.84	0.12	0.1	0.02	0.08	0.06	0.02	0.04	0.03	0
5	1.75	73.52	88.89	64.02	130	0.66	0.61	0.88	0.38	0.35	0.03	0.25	0.21	0.03	0.13	0.14	0
6	-3.5	58.73	80.75	42.4	166	0.66	0.64	0.95	0.41	0.38	0.04	0.27	0.24	0.03	0.14	0.14	0
7	-1.75	56.54	60.63	64.45	223	0.68	0.68	0.71	0.22	0.18	0.04	0.15	0.12	0.03	0.07	0.06	0.01
8	1.75	29.79	53.76	40.81	269	0.66	0.63	0.94	0.32	0.25	0.07	0.21	0.16	0.06	0.11	0.09	0
9	-0.63	75.94	66.84	64.07	224	0.62	0.6	0.7	0.32	0.26	0.06	0.2	0.16	0.04	0.12	0.11	0.02
10	-0.75	55.27	46.27	58.78	169	0.65	0.61	0.86	0.26	0.21	0.05	0.17	0.13	0.04	0.09	0.08	0.01
11	-1	53.26	68.33	43.14	322	0.66	0.64	0.93	0.4	0.33	0.06	0.26	0.21	0.06	0.14	0.12	0
12	-2.75	40.09	69.61	57.68	287	0.66	0.64	0.83	0.35	0.31	0.04	0.23	0.2	0.03	0.12	0.11	0.01
13	-0.75	39.79	36.07	59.87	286	0.6	0.59	0.67	0.5	0.43	0.07	0.3	0.25	0.05	0.2	0.17	0.02
14	0.75	13.88	30.71	29.27	172	0.65	0.61	0.85	0.18	0.14	0.04	0.12	0.09	0.03	0.06	0.06	0.01
15	-3.5	31.08	52.53	38.44	206	0.71	0.68	0.88	0.27	0.19	0.07	0.19	0.13	0.06	0.08	0.06	0.01
16	-2.75	17.74	42.77	45.8	189	0.69	0.65	0.65	0.31	0.26	0.05	0.21	0.17	0.04	0.1	0.09	0.02
17	0.63	38.83	70.71	51.28	143	0.62	0.57	0.83	0.09	0.05	0.04	0.06	0.03	0.03	0.03	0.02	0.01
18	1.25	21.5	33.43	18.61	131	0.64	0.61	0.89	0.07	0.03	0.03	0.04	0.02	0.03	0.02	0.01	0
19	-0.25	30.19	30.19	64.43	302	0.62	0.6	0.64	0.31	0.22	0.08	0.19	0.13	0.05	0.12	0.09	0.03
20	-1.75	28.44	47.01	62.23	470	0.65	0.66	0.64	0.74	0.68	0.06	0.48	0.45	0.04	0.26	0.23	0.02
21	-0.63	17.94	31.78	45.36	455	0.61	0.6	0.74	0.75	0.69	0.06	0.46	0.41	0.05	0.29	0.28	0.02
22	1.75	30.57	24.18	46.86	290	0.6	0.59	0.67	0.72	0.65	0.07	0.43	0.39	0.04	0.29	0.27	0.02
23	0.88	53	55.57	54.13	175	0.62	0.6	0.67	0.28	0.21	0.06	0.17	0.13	0.04	0.1	0.08	0.02
24	1.75	44.05	47.55	67.63	164	0.65	0.61	0.78	0.23	0.15	0.07	0.15	0.09	0.05	0.08	0.06	0.02
25	1.25	43.34	44.02	59.33	183	0.61	0.57	0.95	0.29	0.26	0.03	0.18	0.15	0.03	0.11	0.11	0
26	0.88	74.41	69.5	60.7	164	0.67	0.63	0.89	0.25	0.21	0.04	0.17	0.13	0.04	0.08	0.08	0
27	0.5	52.98	61.83	51.67	121	0.61	0.55	0.84	0.17	0.14	0.04	0.11	0.07	0.03	0.07	0.06	0.01
28	-1.38	43.68	60.27	28.07	166	0.6	0.56	0.84	0.25	0.21	0.04	0.15	0.12	0.04	0.1	0.09	0.01
29	-0.63	49.18	47.94	63.68	254	0.63	0.61	0.71	0.46	0.39	0.07	0.29	0.24	0.05	0.17	0.15	0.02
30	0.88	48.63	25.95	23.24	220	0.62	0.59	0.72	0.34	0.31	0.03	0.21	0.18	0.03	0.13	0.13	0.01
31	0.63	61.14	60.67	65.99	175	0.59	0.56	0.87	0.36	0.27	0.08	0.21	0.15	0.07	0.15	0.12	0.01
32	0.75	19.83	34.48	40.58	223	0.64	0.62	0.82	0.32	0.29	0.04	0.21	0.18	0.03	0.12	0.11	0.01
33	0.25	23.86	41.51	66.02	223	0.64	0.63	0.7	0.37	0.29	0.08	0.24	0.18	0.06	0.13	0.11	0.02
34	-1	6.71	21.2	56.63	233	0.66	0.63	0.83	0.44	0.38	0.06	0.29	0.24	0.05	0.15	0.14	0.01
35	-1.25	54.08	50.62	68.1	366	0.64	0.62	0.76	0.54	0.43	0.1	0.34	0.27	0.08	0.19	0.17	0.02
36	-1.13	45.81	47.7	51.66	335	0.63	0.61	0.71	0.58	0.46	0.12	0.37	0.28	0.08	0.21	0.18	0.03
37	0	38.13	46.7	67.12	252	0.64	0.65	0.61	0.36	0.28	0.08	0.23	0.18	0.05	0.13	0.1	0.03
38	0.25	24.59	41.47	63.34	267	0.61	0.6	0.63	0.46	0.35	0.1	0.28	0.21	0.07	0.18	0.14	0.04
39	-1.75	50.76	41.45	66.2	260	0.65	0.64	0.76	0.73	0.65	0.08	0.48	0.42	0.06	0.25	0.23	0.02
40	0.25	45.87	54.6	50.24	217	0.65	0.62	0.82	0.34	0.28	0.06	0.22	0.17	0.05	0.12	0.11	0.01
41	0.5	24.51	40.54	39.13	233	0.67	0.64	0.79	0.37	0.3	0.07	0.25	0.19	0.06	0.12	0.11	0.02
42	-2	68.12	53.62	65.38	190	0.67	0.62	0.9	0.33	0.28	0.05	0.22	0.17	0.05	0.11	0.11	0.01
43	0.88	1.78	15.62	36.84	141	0.6	0.61	0.53	0.27	0.25	0.02	0.16	0.15	0.01	0.11	0.1	0.01
44	-3.38	73.8	66.79	45.77	141	0.54	0.49	0.71	0.17	0.13	0.04	0.09	0.06	0.03	0.08	0.07	0.01
45	-0.88	40.06	32.05	18.99	115	0.67	0.65	0.8	0.4	0.33	0.07	0.27	0.21	0.06	0.13	0.12	0.02
46	1.25	63.73	65.71	59.21	258	0.66	0.63	0.92	0.44	0.39	0.05	0.29	0.24	0.05	0.15	0.14	0
47	-3.25	37.59	58.98	64.11	347	0.65	0.63	0.77	0.49	0.43	0.06	0.32	0.27	0.05	0.17	0.16	0.01
48	-1.5	48.85	32.32	59.77	276	0.65	0.63	0.8	0.48	0.43	0.06	0.31	0.27	0.04	0.17	0.16	0.01
49	-1	24.69	68.05	68.05	288	0.62	0.61	0.7	0.63	0.54	0.09	0.39	0.33	0.06	0.24	0.21	0.03
50	-1	7.32	44.47	63.88	238	0.63	0.61	0.9	0.44	0.41	0.04	0.28	0.25	0.03	0.16	0.16	0
